# Supplementary material for: Clinical characteristics and mortality in all Czech patients after pacemaker implantation in the last decade
Source: Front Cardiovasc Med. 2023 Dec 8;10:1248145. doi: 10.3389/fcvm.2023.1248145 (PMC10739293; doi:10.3389/fcvm.2023.1248145)
Supplement: Supplementary file 3 [file Table1.xlsx]

## Sheet: Table 1
Table 1. Characteristics of pacemaker implantations
Year	2010	2011	2012	2013	2014	2015	2016	2017	2018	2019	2020	2021
N	9060	9116	9225	9437	9597	9542	9685	9552	9826	10020	9454	9817
Gender
Female	4892 (54.0%)	5016 (55.0%)	5054 (54.8%)	5223 (55.3%)	5372 (56.0%)	5366 (56.2%)	5375 (55.5%)	5419 (56.7%)	5502 (56.0%)	5635 (56.2%)	5460 (57.7%)	5666 (57.7%)
Male	4168 (46.0%)	4100 (45.0%)	4171 (45.2%)	4214 (44.6%)	4225 (44.0%)	4176 (43.8%)	4310 (44.5%)	4133 (43.3%)	4324 (44.0%)	4385 (43.8%)	3994 (42.2%)	4151 (42.3%)
Age
Mean ± SD	74.9 ± 11.3	74.9 ± 11.6	75.2 ± 11.3	75.1 ± 11.4	75.4 ± 11.4	75.5 ± 11.5	75.6 ± 11.6	75.9 ± 11.4	75.7 ± 11.8	76.3 ± 11.1	76.2 ± 10.9	75.9 ± 11.2
Median (5th-95th percentile)	77 (56; 88.0)	77 (56; 88.0)	77 (57; 89.0)	77 (56; 89.0)	77 (57; 89.0)	77 (57; 89.0)	77 (57; 90.0)	77 (58; 90.0)	77 (57; 90.0)	77 (59; 90.0)	77 (59; 90.0)	77 (57; 90.0)
Height*
Mean ± SD	168.5 ± 10.8	168.5 ± 12.0	168.7 ± 10.8	168.6 ± 10.8	169.0 ± 12.1	168.2 ± 11.8	167.8 ± 14.3	168.1 ± 14.0	167.3 ± 15.5	167.6 ± 13.5	168.6 ± 13.7	169.3 ± 11.4
Median (5th-95th percentile)	169 (153; 184.0)	170 (152; 184.0)	170 (152; 183.0)	170 (152; 184.0)	170 (153; 185.0)	169 (153; 184.0)	169 (153; 185.0)	170 (152; 185.0)	170 (150; 185.0)	168 (152; 183.0)	170 (152; 185.0)	170 (153; 185.0)
Weight*
Mean ± SD	79.4 ± 16.4	79.7 ± 17.4	79.8 ± 16.9	79.8 ± 16.5	80.7 ± 17.6	80.3 ± 18.1	80.5 ± 19.2	81.8 ± 19.0	81.0 ± 19.6	81.0 ± 19.2	82.3 ± 19.1	82.7 ± 19.3
Median (5th-95th percentile)	79 (55; 108.0)	80 (55; 108.0)	80 (55; 108.0)	80 (56; 106.0)	80 (56; 111.0)	80 (55; 112.0)	80 (53; 111.0)	81 (55; 112.0)	80 (53; 110.0)	80 (54; 113.0)	81 (56; 114.0)	82 (55; 115.0)
Etiology
IHD without IM	4 177 (46.1%)	4 317 (47.3%)	4 076 (44.2%)	4 006 (42.4%)	3 568 (37.2%)	3 591 (37.6%)	3 541 (36.6%)	3 448 (36.1%)	3 163 (32.2%)	3 074 (30.7%)	2 889 (30.6%)	3 002 (30.6%)
IHD after IM	1 197 (13.2%)	1 016 (11.1%)	917 (9.9%)	981 (10.4%)	976 (10.2%)	930 (9.7%)	940 (9.7%)	899 (9.4%)	935 (9.5%)	774 (7.7%)	611 (6.5%)	672 (6.8%)
Aortic valve disease	303 (3.3%)	313 (3.4%)	311 (3.4%)	280 (3.0%)	295 (3.1%)	356 (3.7%)	398 (4.1%)	465 (4.9%)	488 (5.0%)	345 (3.4%)	367 (3.9%)	421 (4.3%)
Mitral valve disease	276 (3.0%)	324 (3.6%)	272 (2.9%)	284 (3.0%)	264 (2.8%)	316 (3.3%)	382 (3.9%)	378 (4.0%)	440 (4.5%)	257 (2.6%)	239 (2.5%)	227 (2.3%)
Previous cardiochirurgy	194 (2.1%)	253 (2.8%)	238 (2.6%)	274 (2.9%)	246 (2.6%)	254 (2.7%)	237 (2.4%)	265 (2.8%)	259 (2.6%)	219 (2.2%)	182 (1.9%)	240 (2.4%)
Dilatative cardiomyopathy	170 (1.9%)	156 (1.7%)	175 (1.9%)	168 (1.8%)	148 (1.5%)	171 (1.8%)	148 (1.5%)	120 (1.3%)	140 (1.4%)	124 (1.2%)	101 (1.1%)	114 (1.2%)
Previous carotid sinus syndrome	107 (1.2%)	82 (0.9%)	84 (0.9%)	91 (1.0%)	105 (1.1%)	112 (1.2%)	127 (1.3%)	161 (1.7%)	162 (1.6%)	176 (1.8%)	214 (2.3%)	202 (2.1%)
Other cardiomyopathy	45 (0.5%)	114 (1.3%)	117 (1.3%)	146 (1.5%)	131 (1.4%)	86 (0.9%)	93 (1.0%)	87 (0.9%)	122 (1.2%)	86 (0.9%)	87 (0.9%)	85 (0.9%)
Othera valve disease	48 (0.5%)	64 (0.7%)	62 (0.7%)	77 (0.8%)	65 (0.7%)	88 (0.9%)	125 (1.3%)	106 (1.1%)	138 (1.4%)	66 (0.7%)	73 (0.8%)	97 (1.0%)
Inborn cardiac disorder	28 (0.3%)	47 (0.5%)	41 (0.4%)	36 (0.4%)	34 (0.4%)	51 (0.5%)	49 (0.5%)	46 (0.5%)	54 (0.5%)	38 (0.4%)	33 (0.3%)	54 (0.6%)
Hypertrophic cardiomyopathy	30 (0.3%)	37 (0.4%)	39 (0.4%)	39 (0.4%)	30 (0.3%)	30 (0.3%)	32 (0.3%)	40 (0.4%)	33 (0.3%)	36 (0.4%)	37 (0.4%)	36 (0.4%)
His bundle ablation	23 (0.3%)	35 (0.4%)	49 (0.5%)	41 (0.4%)	33 (0.3%)	20 (0.2%)	13 (0.1%)	16 (0.2%)	13 (0.1%)	25 (0.2%)	13 (0.1%)	15 (0.2%)
Myocarditis	28 (0.3%)	35 (0.4%)	26 (0.3%)	25 (0.3%)	14 (0.1%)	14 (0.1%)	12 (0.1%)	13 (0.1%)	11 (0.1%)	11 (0.1%)	16 (0.2%)	11 (0.1%)
Long QT syndrome	9 (0.1%)	8 (0.1%)	3 (0.0%)	5 (0.1%)	5 (0.1%)	15 (0.2%)	1 (0.0%)	3 (0.0%)	6 (0.1%)	3 (0.0%)	4 (0.0%)	7 (0.1%)
ARVD/cardiomyopathy	2 (0.0%)	2 (0.0%)	1 (0.0%)	0 (0.0%)	0 (0.0%)	1 (0.0%)	10 (0.1%)	5 (0.1%)	1 (0.0%)	2 (0.0%)	3 (0.0%)	3 (0.0%)
Burgada syndrome	0 (0.0%)	0 (0.0%)	1 (0.0%)	1 (0.0%)	0 (0.0%)	0 (0.0%)	2 (0.0%)	0 (0.0%)	1 (0.0%)	1 (0.0%)	0 (0.0%)	2 (0.0%)
Short QT syndrome	0 (0.0%)	1 (0.0%)	1 (0.0%)	1 (0.0%)	0 (0.0%)	1 (0.0%)	0 (0.0%)	0 (0.0%)	0 (0.0%)	1 (0.0%)	0 (0.0%)	0 (0.0%)
Other etiology	1 049 (11.6%)	1 243 (13.6%)	1 477 (16.0%)	1 557 (16.5%)	1 557 (16.2%)	1 512 (15.8%)	1 577 (16.3%)	1 564 (16.4%)	1 631 (16.6%)	1 487 (14.8%)	1 336 (14.1%)	1 255 (12.8%)
Symptoms
Bradycardia	3 707 (40.9%)	4 167 (45.7%)	4 553 (49.4%)	4 981 (52.8%)	5 354 (55.8%)	5 571 (58.4%)	5 488 (56.6%)	5 487 (57.4%)	5 765 (58.7%)	5 881 (58.7%)	5 656 (59.8%)	6 128 (62.4%)
Syncope	2 983 (32.9%)	2 882 (31.6%)	2 725 (29.5%)	2 696 (28.6%)	2 661 (27.7%)	2 565 (26.9%)	2 541 (26.2%)	2 529 (26.5%)	2 560 (26.1%)	2 308 (23.0%)	2 124 (22.5%)	2 308 (23.5%)
Presyncope	1 637 (18.1%)	1 691 (18.5%)	1 581 (17.1%)	1 628 (17.2%)	1 384 (14.4%)	1 431 (15.0%)	1 438 (14.8%)	1 414 (14.8%)	1 310 (13.3%)	1 037 (10.3%)	1 001 (10.6%)	1 139 (11.6%)
Dizziness	1 098 (12.1%)	1 108 (12.2%)	1 248 (13.5%)	1 110 (11.8%)	793 (8.3%)	732 (7.7%)	771 (8.0%)	769 (8.1%)	902 (9.2%)	608 (6.1%)	562 (5.9%)	539 (5.5%)
Congestive failure	809 (8.9%)	838 (9.2%)	993 (10.8%)	957 (10.1%)	776 (8.1%)	730 (7.6%)	674 (7.0%)	665 (7.0%)	714 (7.3%)	572 (5.7%)	583 (6.2%)	737 (7.5%)
Tachycardia	270 (3.0%)	351 (3.8%)	394 (4.3%)	457 (4.8%)	594 (6.2%)	503 (5.3%)	598 (6.2%)	638 (6.7%)	712 (7.2%)	660 (6.6%)	460 (4.9%)	540 (5.5%)
Palpitation	449 (5.0%)	387 (4.2%)	299 (3.2%)	266 (2.8%)	313 (3.3%)	221 (2.3%)	232 (2.4%)	274 (2.9%)	295 (3.0%)	209 (2.1%)	255 (2.7%)	290 (3.0%)
Brain dysfunction	209 (2.3%)	240 (2.6%)	256 (2.8%)	249 (2.6%)	231 (2.4%)	230 (2.4%)	192 (2.0%)	126 (1.3%)	144 (1.5%)	86 (0.9%)	87 (0.9%)	70 (0.7%)
Circulatory arrest	110 (1.2%)	105 (1.2%)	106 (1.1%)	122 (1.3%)	152 (1.6%)	143 (1.5%)	151 (1.6%)	129 (1.4%)	129 (1.3%)	136 (1.4%)	114 (1.2%)	146 (1.5%)
Prophylaxis	129 (1.4%)	111 (1.2%)	90 (1.0%)	34 (0.4%)	106 (1.1%)	183 (1.9%)	141 (1.5%)	60 (0.6%)	24 (0.2%)	31 (0.3%)	13 (0.1%)	17 (0.2%)
Stenocardia	55 (0.6%)	68 (0.7%)	113 (1.2%)	47 (0.5%)	48 (0.5%)	53 (0.6%)	56 (0.6%)	62 (0.6%)	52 (0.5%)	60 (0.6%)	50 (0.5%)	42 (0.4%)
Other symptoms	311 (3.4%)	246 (2.7%)	396 (4.3%)	432 (4.6%)	299 (3.1%)	270 (2.8%)	274 (2.8%)	299 (3.1%)	310 (3.2%)	465 (4.6%)	335 (3.5%)	252 (2.6%)
No symptoms	727 (8.0%)	683 (7.5%)	468 (5.1%)	394 (4.2%)	307 (3.2%)	286 (3.0%)	460 (4.7%)	530 (5.5%)	702 (7.1%)	762 (7.6%)	628 (6.6%)	388 (4.0%)
Heart rhythm before surgery
Sinus	4 700 (51.9%)	4 126 (45.3%)	3 856 (41.8%)	3 956 (41.9%)	4 030 (42.0%)	4 133 (43.3%)	4 105 (42.4%)	4 200 (44.0%)	4 384 (44.6%)	4 185 (41.8%)	3 727 (39.4%)	4 052 (41.3%)
Bradycardia	1 554 (17.2%)	2 053 (22.5%)	2 463 (26.7%)	2 605 (27.6%)	2 549 (26.6%)	2 488 (26.1%)	2 805 (29.0%)	2 383 (24.9%)	2 483 (25.3%)	2 507 (25.0%)	2 866 (30.3%)	2 673 (27.2%)
Chronic fibrillation	1 770 (19.5%)	1 768 (19.4%)	1 715 (18.6%)	1 811 (19.2%)	1 837 (19.1%)	1 871 (19.6%)	1 803 (18.6%)	1 853 (19.4%)	1 897 (19.3%)	1 982 (19.8%)	1 712 (18.1%)	1 763 (18.0%)
Paroxysmal fibrillation	798 (8.8%)	997 (10.9%)	1 000 (10.8%)	943 (10.0%)	1 074 (11.2%)	923 (9.7%)	838 (8.6%)	852 (8.9%)	860 (8.8%)	925 (9.2%)	863 (9.1%)	863 (8.8%)
Unknown	46 (0.5%)	40 (0.4%)	69 (0.7%)	52 (0.6%)	55 (0.6%)	51 (0.5%)	36 (0.4%)	37 (0.4%)	22 (0.2%)	33 (0.3%)	66 (0.7%)	43 (0.4%)
Other rhythm	715 (7.9%)	748 (8.2%)	603 (6.5%)	556 (5.9%)	520 (5.4%)	550 (5.8%)	618 (6.4%)	733 (7.7%)	643 (6.5%)	625 (6.2%)	486 (5.1%)	591 (6.0%)
Vessel disease*
No vessel disease	990 (44.2%)	983 (45.3%)	1 025 (49.9%)	1 159 (51.6%)	1 144 (50.3%)	1 384 (53.8%)	1 288 (51.0%)	1 560 (56.5%)	1 628 (57.7%)	1 407 (57.7%)	1 046 (55.9%)	1 163 (55.4%)
1VD	409 (18.3%)	393 (18.1%)	337 (16.4%)	300 (13.3%)	321 (14.1%)	379 (14.7%)	365 (14.4%)	391 (14.2%)	376 (13.3%)	349 (14.3%)	281 (15.0%)	315 (15.0%)
2VD	287 (12.8%)	286 (13.2%)	256 (12.5%)	248 (11.0%)	259 (11.4%)	252 (9.8%)	306 (12.1%)	265 (9.6%)	297 (10.5%)	274 (11.2%)	210 (11.2%)	244 (11.6%)
MVD	552 (24.7%)	508 (23.4%)	436 (21.2%)	541 (24.1%)	550 (24.2%)	557 (21.7%)	567 (22.4%)	546 (19.8%)	522 (18.5%)	410 (16.8%)	335 (17.9%)	378 (18.0%)
NYHA
I	1 633 (22.2%)	1 746 (24.2%)	1 480 (21.6%)	1 446 (20.3%)	1 515 (21.2%)	1 248 (18.0%)	1 225 (17.2%)	1 399 (19.8%)	1 396 (19.3%)	1 279 (19.8%)	1 207 (21.0%)	1 757 (28.7%)
II	3 819 (52.0%)	3 793 (52.7%)	3 816 (55.6%)	4 082 (57.4%)	3 911 (54.8%)	4 154 (59.9%)	4 329 (60.9%)	4 150 (58.8%)	4 071 (56.4%)	3 464 (53.7%)	3 325 (57.8%)	3 539 (57.8%)
III	1 590 (21.6%)	1 584 (22.0%)	1 517 (22.1%)	1 528 (21.5%)	1 656 (23.2%)	1 481 (21.4%)	1 490 (21.0%)	1 437 (20.4%)	1 695 (23.5%)	1 626 (25.2%)	1 163 (20.2%)	788 (12.9%)
IV	303 (4.1%)	80 (1.1%)	47 (0.7%)	52 (0.7%)	54 (0.8%)	47 (0.7%)	59 (0.8%)	68 (1.0%)	62 (0.9%)	78 (1.2%)	57 (1.0%)	39 (0.6%)
Ejection fraction left ventricle*
≤ 25%	133 (5.0%)	114 (4.4%)	100 (4.0%)	113 (4.4%)	86 (3.9%)	103 (4.2%)	71 (2.7%)	63 (2.4%)	71 (2.6%)	47 (1.8%)	53 (2.2%)	50 (2.0%)
26–35%	164 (6.2%)	158 (6.1%)	144 (5.8%)	139 (5.4%)	161 (7.3%)	147 (5.9%)	132 (5.0%)	149 (5.7%)	130 (4.7%)	137 (5.3%)	106 (4.5%)	101 (4.1%)
36–45%	447 (16.8%)	428 (16.6%)	350 (14.0%)	399 (15.6%)	366 (16.7%)	386 (15.6%)	408 (15.5%)	381 (14.7%)	386 (14.0%)	336 (13.1%)	254 (10.8%)	263 (10.6%)
46–55%	841 (31.6%)	859 (33.3%)	873 (34.9%)	939 (36.7%)	807 (36.7%)	837 (33.9%)	933 (35.4%)	929 (35.7%)	1 026 (37.1%)	1 006 (39.3%)	823 (34.9%)	872 (35.1%)
56–65%	922 (34.7%)	884 (34.3%)	845 (33.8%)	783 (30.6%)	687 (31.3%)	880 (35.6%)	940 (35.7%)	963 (37.1%)	1 032 (37.3%)	939 (36.7%)	1 032 (43.7%)	1 083 (43.7%)
>65%	153 (5.8%)	134 (5.2%)	189 (7.6%)	183 (7.2%)	89 (4.1%)	119 (4.8%)	148 (5.6%)	114 (4.4%)	119 (4.3%)	96 (3.7%)	92 (3.9%)	112 (4.5%)
Main diagnosis
Intraventricular conduction defects	154 (1.7%)	134 (1.5%)	123 (1.3%)	115 (1.2%)	88 (0.9%)	92 (1.0%)	106 (1.1%)	94 (1.0%)	114 (1.2%)	121 (1.2%)	87 (0.9%)	90 (0.9%)
Cardiomyopathy	175 (1.9%)	161 (1.8%)	196 (2.1%)	171 (1.8%)	194 (2.0%)	228 (2.4%)	185 (1.9%)	157 (1.6%)	186 (1.9%)	134 (1.3%)	168 (1.8%)	135 (1.4%)
Conduction disorder	3 345 (36.9%)	3 684 (40.4%)	3 862 (41.9%)	3 992 (42.3%)	4 175 (43.5%)	4 141 (43.4%)	4 434 (45.8%)	4 335 (45.4%)	4 527 (46.1%)	4 677 (46.7%)	4 332 (45.8%)	4 852 (49.4%)
Valve disease	212 (2.3%)	190 (2.1%)	141 (1.5%)	147 (1.6%)	148 (1.5%)	318 (3.3%)	182 (1.9%)	190 (2.0%)	170 (1.7%)	165 (1.6%)	185 (2.0%)	223 (2.3%)
Sick sinus syndrome	3 338 (36.8%)	3 119 (34.2%)	3 145 (34.1%)	3 049 (32.3%)	3 242 (33.8%)	2 997 (31.4%)	3 105 (32.0%)	3 127 (32.7%)	3 254 (33.1%)	3 195 (31.9%)	3 163 (33.4%)	2 929 (29.8%)
Vasovagal syncope	46 (0.5%)	32 (0.4%)	28 (0.3%)	16 (0.2%)	17 (0.2%)	33 (0.3%)	45 (0.5%)	38 (0.4%)	35 (0.4%)	37 (0.4%)	44 (0.5%)	40 (0.4%)
Hypersensitive carotid sinus	84 (0.9%)	74 (0.8%)	55 (0.6%)	76 (0.8%)	62 (0.6%)	57 (0.6%)	51 (0.5%)	51 (0.5%)	52 (0.5%)	42 (0.4%)	39 (0.4%)	29 (0.3%)
IHD – atrial bradycardia	1 304 (14.4%)	1 312 (14.4%)	1 270 (13.8%)	1 375 (14.6%)	1 303 (13.6%)	1 309 (13.7%)	1 258 (13.0%)	1 233 (12.9%)	1 175 (12.0%)	1 225 (12.2%)	1 038 (11.0%)	1 102 (11.2%)
IHD – ventricular tachycardia	22 (0.2%)	11 (0.1%)	18 (0.2%)	12 (0.1%)	5 (0.1%)	5 (0.1%)	5 (0.1%)	14 (0.1%)	7 (0.1%)	11 (0.1%)	7 (0.1%)	11 (0.1%)
IHD – conduction disorder, SSS	355 (3.9%)	361 (4.0%)	356 (3.9%)	474 (5.0%)	363 (3.8%)	347 (3.6%)	299 (3.1%)	299 (3.1%)	292 (3.0%)	232 (2.3%)	167 (1.8%)	159 (1.6%)
Unknown	25 (0.3%)	40 (0.4%)	31 (0.3%)	11 (0.1%)	1 (0.0%)	17 (0.2%)	18 (0.2%)	14 (0.1%)	14 (0.1%)	183 (1.8%)	226 (2.4%)	247 (2.5%)
Device type 1
1D	3 295 (36.4%)	3 512 (38.5%)	3 305 (35.8%)	3 510 (37.2%)	3 250 (33.9%)	2 925 (30.7%)	2 804 (29.0%)	2 680 (28.1%)	2 517 (25.6%)	2 752 (27.5%)	2 561 (27.1%)	2 471 (25.2%)
2D	5 422 (59.9%)	5 254 (57.6%)	5 496 (59.6%)	5 550 (58.8%)	5 944 (61.9%)	6 200 (65.0%)	6 309 (65.2%)	5 905 (61.9%)	6 315 (64.3%)	6 934 (69.2%)	6 569 (69.5%)	6 946 (70.8%)
BiV	253 (2.8%)	238 (2.6%)	304 (3.3%)	277 (2.9%)	330 (3.4%)	366 (3.8%)	372 (3.8%)	322 (3.4%)	393 (4.0%)	333 (3.3%)	316 (3.3%)	386 (3.9%)
VDD	87 (1.0%)	113 (1.2%)	116 (1.3%)	98 (1.0%)	72 (0.8%)	48 (0.5%)	196 (2.0%)	639 (6.7%)	600 (6.1%)	1 (0.0%)	2 (0.0%)	1 (0.0%)
Device type 2
Leadless	0 (0.0%)	0 (0.0%)	0 (0.0%)	2 (0.0%)	51 (0.5%)	32 (0.3%)	38 (0.4%)	54 (0.6%)	43 (0.4%)	53 (0.5%)	72 (0.8%)	66 (0.7%)
Other	9 060 (100.0%)	9 118 (100.0%)	9 225 (100.0%)	9 436 (100.0%)	9 547 (99.5%)	9 512 (99.7%)	9 650 (99.6%)	9 498 (99.4%)	9 783 (99.6%)	9 969 (99.5%)	9 384 (99.2%)	9 751 (99.3%)
